# Supplementary material for: New High-Affinity Peptide Ligands for Kv1.2 Channel: Selective Blockers and Fluorescent Probes
Source: Cells. 2024 Dec 18;13(24):2096. doi: 10.3390/cells13242096 (PMC11674118; doi:10.3390/cells13242096)
Supplement: Supplementary file 1 [file cells-13-02096-s001.zip]

Archive with 1 entries (1 files):
- cells-3306535-supplementary.pdf
